# Supplementary material for: Association of Reduced Folate Carrier-1 (RFC-1) Polymorphisms with Ischemic Stroke and Silent Brain Infarction
Source: PLoS One. 2015 Feb 6;10(2):e0115295. doi: 10.1371/journal.pone.0115295 (PMC4319782; doi:10.1371/journal.pone.0115295)
Supplement: S1 File. — (XLS) [file pone.0115295.s001.xls]

## Sheet: Sheet1
Table S1. Clinical data and genotyping data list in ischemic stroke, silent brain infarction (SBI), and control subjects
Group	Age	Sex	RFC-1 -43C>T	RFC-1 80A>G	RFC-1 696T>C
Control	68	Female	CC	AG	TC
Control	62	Female	CT	AG	TC
Control	71	Female	CC	AA	TT
Control	66	Female	CC	AA	TT
Control	65	Male	TT	GG	CC
Control	79	Male	CT	AG	TT
Control	64	Female	CT	AG	TC
Control	91	Female	CT	AG	TC
Control	58	Male	CT	AG	TC
Control	68	Female	CT	AG	TC
Control	75	Female	CT	AG	TC
Control	54	Female	CC	AA	TT
Control	61	Female	CC	AA	TT
Control	80	Female	TT	GG	TC
Control	58	Male	TT	GG	CC
Control	57	Male	CT	AG	TC
Control	43	Male	TT	GG	CC
Control	63	Female	CT	AG	TC
Control	71	Female	CT	AG	TC
Control	68	Male	CT	AG	TC
Control	48	Male	CT	AG	TC
Control	77	Male	TT	GG	CC
Control	69	Male	CT	AG	TC
Control	78	Female	TT	GG	CC
Control	65	Female	CT	AG	TC
Control	64	Female	CC	AA	TC
Control	64	Female	CC	AA	TC
Control	52	Male	TT	GG	CC
Control	34	Male	CT	AG	TC
Control	60	Male	CC	AA	TT
Control	47	Male	CT	AG	TC
Control	67	Male	TT	GG	CC
Control	59	Male	CC	AA	TT
Control	61	Male	CT	AG	TC
Control	41	Male	TT	AG	CC
Control	69	Female	TT	GG	CC
Control	74	Female	CT	AG	TC
Control	64	Female	CC	AA	TT
Control	66	Female	TT	GG	CC
Control	58	Male	CC	AG	TC
Control	49	Male	CT	AG	TC
Control	75	Male	TT	GG	CC
Control	69	Female	TT	GG	CC
Control	47	Male	CC	AA	TT
Control	54	Male	CT	AG	TC
Control	65	Male	CT	AG	TC
Control	63	Male	CC	AA	TT
Control	67	Male	CT	AG	TC
Control	62	Male	CC	AA	TT
Control	74	Male	CT	AA	TC
Control	65	Female	CT	AG	TC
Control	62	Male	TT	GG	TC
Control	68	Male	TT	GG	CC
Control	75	Female	CT	AG	TC
Control	65	Male	TT	GG	CC
Control	67	Female	CT	AG	TC
Control	65	Female	CT	AG	TC
Control	76	Female	CT	AG	TC
Control	56	Male	CT	AG	TC
Control	47	Male	TT	GG	TC
Control	60	Male	CT	AG	TC
Control	76	Male	CT	AG	TC
Control	63	Male	CC	AA	TT
Control	42	Male	CT	AG	TC
Control	50	Male	CT	AG	TC
Control	91	Male	CT	AG	TC
Control	65	Male	CC	AA	TC
Control	63	Female	CT	AG	TC
Control	47	Male	TT	AG	TC
Control	68	Male	CC	AA	TT
Control	62	Male	CT	AG	TC
Control	47	Male	CC	AA	TT
Control	66	Male	TT	GG	CC
Control	69	Male	CT	AG	TC
Control	56	Male	CT	AG	TT
Control	56	Male	CT	AG	TC
Control	79	Male	CT	AG	TC
Control	64	Female	CT	AG	TC
Control	59	Male	CC	AA	TT
Control	72	Male	TT	GG	CC
Control	60	Female	CT	AG	TC
Control	42	Male	CT	AG	TC
Control	75	Female	TT	GG	CC
Control	50	Male	CT	AG	TC
Control	68	Female	TT	GG	CC
Control	65	Male	CT	AG	TC
Control	65	Female	CT	AG	TC
Control	77	Female	TT	GG	CC
Control	72	Female	CC	AA	TT
Control	70	Male	CC	AA	TT
Control	67	Male	CC	AA	TT
Control	49	Male	CC	AA	TT
Control	64	Male	CC	AA	TT
Control	66	Female	CC	AA	TT
Control	58	Male	CT	AG	TC
Control	73	Male	CT	AG	TC
Control	69	Female	CT	AG	TC
Control	54	Male	CC	AA	CC
Control	60	Male	TT	GG	CC
Control	64	Female	CT	AG	TC
Control	50	Male	CC	AA	TT
Control	40	Male	CC	AA	TT
Control	81	Female	CT	AG	TC
Control	43	Male	CT	GG	CC
Control	72	Male	CT	AG	TC
Control	85	Female	TT	AG	CC
Control	64	Female	CT	AG	TC
Control	64	Male	CT	AG	TC
Control	73	Male	CT	AG	TC
Control	52	Male	CC	AA	TT
Control	78	Male	CT	GG	CC
Control	52	Male	TT	GG	CC
Control	60	Female	CT	AG	TC
Control	47	Male	CC	AA	TT
Control	65	Female	CC	AA	TT
Control	60	Male	CC	AA	TT
Control	67	Female	CC	AA	TT
Control	56	Male	CT	AG	TC
Control	69	Male	CT	AG	TC
Control	56	Male	CT	AG	TC
Control	79	Male	CC	AA	TT
Control	42	Male	TT	GG	CC
Control	42	Male	CT	AG	TC
Control	61	Male	CT	AG	TC
Control	82	Female	CT	AA	TC
Control	64	Male	CT	AG	TC
Control	44	Male	CC	AA	TT
Control	65	Male	CT	AG	TC
Control	55	Male	CT	AG	TC
Control	56	Male	CT	AG	TC
Control	77	Female	CT	GG	CC
Control	40	Male	CT	AG	TC
Control	55	Male	CT	AG	TC
Control	44	Male	CT	AG	TC
Control	61	Male	CT	AA	TT
Control	52	Male	CT	AG	TC
Control	55	Male	CT	AG	TC
Control	62	Female	CT	AG	TC
Control	53	Male	CT	GG	CC
Control	65	Male	TT	GG	TC
Control	74	Female	CT	AG	TC
Control	68	Female	CT	AA	TT
Control	60	Male	CT	AG	TC
Control	61	Female	CT	AG	TC
Control	60	Female	CT	AG	TC
Control	76	Female	CC	AA	TT
Control	58	Female	CT	AG	TC
Control	69	Female	CT	AG	TC
Control	66	Male	CT	AG	TC
Control	65	Female	CT	AA	TT
Control	60	Male	CT	AG	TC
Control	81	Male	CT	AG	CC
Control	71	Male	TT	GG	CC
Control	45	Male	TT	GG	CC
Control	38	Male	CT	AA	TT
Control	48	Male	CT	AA	TT
Control	67	Male	TT	GG	CC
Control	73	Female	CT	AG	TC
Control	69	Female	CC	AA	TT
Control	74	Female	CC	AG	TT
Control	57	Male	CT	AG	TC
Control	47	Male	CT	AG	TC
Control	68	Female	CT	AG	TC
Control	57	Male	CC	AA	TT
Control	64	Male	CC	AA	TT
Control	79	Female	CT	AG	TC
Control	64	Male	CC	AA	TT
Control	67	Male	CC	AA	TT
Control	65	Female	CT	AG	TC
Control	46	Male	TT	GG	CC
Control	62	Male	CT	AG	TC
Control	71	Male	TT	GG	CC
Control	72	Male	TT	GG	CC
Control	56	Male	TT	GG	CC
Control	73	Female	CC	AA	TT
Control	68	Female	CC	AA	TT
Control	59	Male	CT	AG	TC
Control	59	Male	CT	AG	TC
Control	64	Male	CT	AG	TC
Control	67	Male	CC	AA	TT
Control	78	Female	CC	AA	TT
Control	61	Female	CT	AG	TC
Control	46	Male	TT	GG	CC
Control	72	Male	TT	GG	CC
Control	68	Male	CT	AG	TC
Control	60	Female	CC	AA	TT
Control	51	Male	CT	AG	TC
Control	75	Female	CT	AG	TC
Control	68	Male	CT	AG	TC
Control	55	Male	TT	GG	CC
Control	85	Female	TT	GG	CC
Control	59	Male	CC	AA	TT
Control	52	Male	CC	AA	TT
Control	69	Male	CC	AA	TT
Control	56	Female	CC	AA	TT
Control	64	Female	CC	AA	TT
Control	66	Female	CC	AA	TT
Control	63	Male	CT	AG	TC
Control	74	Female	TT	GG	CC
Control	70	Male	TT	GG	CC
Control	63	Male	TT	GG	CC
Control	69	Female	CC	AA	TT
Control	69	Male	CC	AA	TT
Control	64	Male	CC	AA	TT
Control	62	Male	CT	AG	TC
Control	68	Female	CT	AG	TC
Control	67	Male	CT	AG	TC
Control	76	Female	CT	AG	TC
Control	64	Male	CT	AG	TC
Control	51	Male	CT	AG	TC
Control	67	Female	CC	AA	TT
Control	49	Male	CT	AG	TC
Control	54	Male	TT	GG	CC
Control	50	Male	TT	GG	CC
Control	67	Female	CC	AA	TT
Control	62	Male	CC	AA	TT
Control	83	Female	CT	AG	TC
Control	63	Female	CT	AG	TC
Control	56	Male	CT	AG	TC
Control	32	Male	CT	AG	TC
Control	59	Male	CT	AG	TC
Control	60	Male	CC	AA	TT
Control	73	Male	CT	AG	TC
Control	48	Male	CT	AG	TC
Control	85	Female	TT	GG	CC
Control	60	Female	CC	AA	TT
Control	64	Female	CT	AG	TC
Control	61	Female	CC	AA	TT
Control	61	Male	CT	AG	TC
Control	76	Male	TT	GG	CC
Control	66	Male	CT	AG	TC
Control	75	Female	CT	AG	TC
Control	60	Male	TT	GG	CC
Control	79	Female	TT	GG	CC
Control	76	Female	CT	AG	TC
Control	43	Male	CT	AG	TC
Control	39	Male	CT	AG	TC
Control	67	Female	CT	AG	CC
Control	79	Female	CT	AG	TC
Control	58	Male	CC	AA	TT
Control	67	Female	CT	AG	TC
Control	50	Male	TT	AG	CC
Control	64	Female	CT	AG	TC
Control	58	Male	CC	AA	TT
Control	47	Male	CT	AG	TC
Control	61	Male	CT	AG	TC
Control	66	Male	CT	AG	TC
Control	48	Male	CT	AG	TC
Control	60	Female	CC	AA	TT
Control	57	Male	CC	AA	TT
Control	72	Male	TT	AA	CC
Control	66	Female	CT	AG	TC
Control	66	Female	TT	GG	CC
Control	65	Male	CC	AA	TT
Control	80	Female	CT	AA	TC
Control	44	Female	CC	AA	TT
Control	73	Female	CT	AG	TC
Control	67	Male	TT	GG	CC
Control	65	Male	CC	AA	TT
Control	63	Male	TT	GG	CC
Control	72	Female	TT	GG	CC
Control	51	Female	CC	AA	TT
Control	71	Male	CT	AG	TC
Control	46	Female	CC	AA	TT
Control	34	Male	CT	AG	TC
Control	67	Female	CC	AA	TT
Control	61	Male	CT	AG	TC
Control	44	Male	CC	AA	TT
Control	76	Female	CT	AG	TC
Control	70	Female	CT	AG	TC
Control	42	Male	CC	AA	TT
Control	67	Male	TT	GG	CC
Control	70	Male	TT	AG	CC
Control	75	Female	TT	GG	TC
Control	53	Male	CC	AA	TT
Control	32	Male	CT	AG	TC
Control	64	Female	CC	AA	TT
Control	72	Female	TT	GG	CC
Control	78	Female	CT	AG	TC
Control	68	Female	CC	AA	TT
Control	69	Female	CT	AA	TC
Control	60	Female	CT	AG	TC
Control	78	Male	CC	AA	TT
Control	45	Male	TT	GG	CC
Control	71	Male	TT	GG	CC
Control	65	Female	CT	AA	TC
Control	73	Male	TT	AG	CC
Control	58	Female	CC	AA	TT
Control	39	Male	CT	AA	TC
Control	39	Male	CC	AA	TT
Control	58	Female	CT	AG	TC
Control	62	Female	CT	AG	TC
Control	80	Male	CT	AA	TC
Control	62	Male	TT	GG	CC
Control	43	Male	CT	AA	TC
Control	68	Female	CC	AA	TT
Control	74	Female	CT	AA	TC
Control	64	Male	TT	GG	CC
Control	65	Female	TT	GG	CC
Control	66	Female	CT	AA	TC
Control	68	Female	CT	AA	TC
Control	62	Female	CC	AA	TT
Control	55	Male	CC	AA	TT
Control	60	Male	TT	GG	CC
Control	69	Female	TT	GG	CC
Control	61	Female	CC	AA	TT
Control	60	Male	TT	GG	CC
Control	80	Female	CC	AA	TT
Control	76	Female	CC	AA	TT
Control	69	Female	CC	AA	TT
Control	60	Male	CT	AG	TC
Control	62	Male	CC	AA	TT
Control	56	Male	CT	AG	TC
Control	59	Male	CT	AG	TC
Control	67	Male	CT	AG	TC
Control	68	Female	CT	AG	TC
Control	74	Male	TT	GG	CC
Control	73	Female	CT	AG	TC
Control	91	Male	CT	AA	TC
Control	66	Female	CT	AG	TC
Control	66	Female	TT	AG	CC
Control	70	Female	CT	AG	TC
Control	70	Female	CC	AA	TT
Control	76	Male	CT	AG	TC
Control	69	Female	CT	AG	TC
Control	70	Female	TT	GG	CC
Control	75	Female	CT	AG	TC
Control	79	Female	CT	AG	TC
Control	70	Male	CT	GG	TC
Control	59	Male	CT	AG	TC
Control	79	Male	CT	AA	TC
Control	64	Female	CC	AA	TT
Control	78	Female	CT	AG	TC
Control	59	Female	CT	AG	TC
Control	44	Male	CT	AG	TC
Control	76	Female	CC	AA	TT
Control	83	Female	CT	AG	TC
Control	77	Female	CT	AG	TC
Control	97	Female	CC	AA	TT
Control	62	Male	CC	AA	TT
Control	74	Male	TT	GG	CC
Control	68	Male	CT	AG	TC
Control	48	Female	CT	AA	TC
Control	70	Female	CT	AG	TC
Control	79	Female	CT	AG	TC
Control	81	Female	CC	AA	TT
Control	78	Male	CT	AG	TC
Control	72	Female	CC	AA	TT
Control	65	Female	CT	AG	TC
Control	85	Female	CT	AG	TC
Control	70	Female	TT	AA	CC
Control	63	Male	CT	AG	TC
Control	67	Female	CT	AG	TC
Control	69	Female	CT	AG	TC
Control	66	Female	CC	AA	TT
Control	69	Female	CT	AG	TC
Control	76	Female	CC	AA	TT
Control	67	Female	CT	AG	TC
Control	70	Female	TT	GG	CC
Control	54	Male	CC	AA	TT
Control	57	Male	TT	GG	CC
Control	55	Male	CT	AG	TC
Control	59	Male	CT	AG	TC
Control	69	Female	CT	AG	TC
Control	42	Male	CT	AG	TC
Control	70	Female	CT	AG	TC
Control	75	Female	CT	AG	TC
Control	62	Female	CT	AG	TC
Control	67	Female	TT	GG	CC
Control	55	Male	CT	AG	TC
Control	50	Male	TT	GG	CC
Control	63	Female	CT	AG	TC
Control	66	Female	CC	AA	TT
Control	45	Male	CC	AA	TT
Control	71	Female	CT	AG	TC
Control	70	Male	CT	AG	TC
Control	41	Male	CT	AG	TC
Control	62	Male	CT	AG	TC
Control	51	Male	CC	AA	TT
Control	70	Female	CT	AG	TC
Control	43	Male	CT	AG	TC
Control	49	Male	CT	AG	TC
Control	59	Female	CC	AA	TT
Control	73	Female	CT	AG	TC
Control	59	Male	CT	AG	TC
Control	62	Female	CT	AG	TC
Control	54	Female	CC	AA	TT
Control	67	Female	CT	AG	TC
Control	83	Male	CT	AG	TC
Control	62	Female	CT	AG	CC
Control	78	Male	CT	AG	TC
Control	63	Female	CT	AG	TC
Control	70	Female	CC	AA	TT
Control	52	Male	CC	AA	TC
Control	61	Female	CT	AA	TC
Control	50	Female	CC	AA	TT
Control	63	Male	CT	AG	TC
Control	78	Female	TT	GG	CC
Control	67	Female	TT	GG	CC
Control	66	Male	CT	AG	TC
Control	67	Female	TT	GG	CC
Control	63	Female	CT	AA	TC
Control	85	Male	CT	AG	TC
Control	70	Female	CC	AA	TT
Control	62	Female	CT	AG	TC
Control	64	Male	CC	AA	TT
Control	66	Female	CT	AG	TC
Control	72	Female	CC	AA	TT
Control	47	Male	CT	AG	TC
Control	39	Male	CC	AA	TT
Control	62	Female	CC	AA	TT
Control	68	Female	TT	GG	CC
Control	50	Male	CT	AG	TC
Control	60	Female	CC	AA	TT
Control	50	Male	CC	AA	TT
Control	64	Female	CC	GG	TT
Control	65	Female	CT	AG	TC
Control	83	Female	CT	GG	CC
Control	78	Male	CC	AA	TT
Control	66	Male	CT	AG	TC
Control	71	Male	CT	AG	TC
Control	75	Female	CC	AA	TT
Control	69	Female	CC	AA	TT
Control	61	Male	CC	AA	TT
Control	67	Female	CT	AA	TC
Control	58	Female	CT	AG	TC
Control	72	Male	CC	AA	TT
Control	66	Female	CT	AG	TC
Control	60	Female	CT	AG	TC
Control	65	Female	TT	GG	CC
Control	82	Female	CT	AG	TC
Control	70	Female	CT	AG	TC
Control	38	Male	CT	AG	TC
Control	63	Male	CT	AG	TC
Control	59	Female	CC	AA	TT
Control	56	Female	CT	AG	TC
Control	53	Female	CC	AA	TT
Control	66	Female	TT	GG	CC
Control	68	Female	CT	AG	TC
Control	70	Male	TT	AA	TT
Control	63	Male	CT	AA	TC
Control	62	Female	CT	GG	CC
Control	73	Male	TT	GG	CC
Control	85	Female	CT	AG	TC
Control	62	Female	CC	AA	TT
Control	50	Female	CC	AA	TT
Control	66	Female	TT	GG	CC
Control	76	Male	TT	GG	CC
Control	77	Male	CC	AA	TT
Control	66	Female	CT	AG	TC
Control	68	Male	CC	AA	TT
Control	67	Female	CC	AA	TT
Control	70	Male	CT	AA	TC
Control	79	Female	CT	AA	TC
Control	65	Female	CC	AA	TT
Control	74	Female	CC	AA	TT
Control	67	Female	CC	AA	TT
Control	57	Male	CC	AA	TT
Control	72	Male	CC	AA	TC
Control	69	Female	CT	AG	TC
Control	61	Female	CT	AG	TC
Control	64	Male	TT	GG	CC
Control	56	Female	CC	AA	TT
Control	61	Male	CC	AA	TT
Control	67	Female	CT	AG	TC
Control	58	Female	CC	AA	TT
Control	66	Male	CC	AA	TT
Control	73	Female	CC	AA	TT
Control	71	Male	CT	AG	TC
Control	74	Female	CT	AG	TC
Control	67	Female	TT	GG	CC
Control	70	Male	TT	GG	CC
Control	69	Female	CC	AA	TT
Control	68	Female	TT	GG	CC
Control	66	Female	CT	AA	TC
Control	73	Female	CT	AA	TC
Control	81	Female	CT	AG	TC
Control	71	Female	CT	GG	TC
Control	74	Female	CT	AG	TC
Control	71	Female	CT	AG	TC
Control	71	Male	CT	AG	TC
Control	49	Male	CC	AA	TT
Control	73	Male	TT	GG	CC
Control	73	Female	CT	AG	TC
Control	50	Male	CC	AA	TT
Control	75	Male	CT	AG	TC
Control	59	Female	CT	AG	TC
Control	69	Female	CC	AA	TT
Control	55	Male	CC	AA	TT
Control	67	Female	CC	AA	TT
Control	56	Female	CC	AA	TT
Control	68	Male	CT	AG	TC
Control	47	Male	TT	GG	CC
Control	62	Female	CC	AA	TT
Control	58	Male	CT	AG	TC
Control	62	Female	CT	AG	TC
Control	57	Female	CT	AG	TC
Control	68	Female	CT	AG	TC
Control	60	Female	CT	AG	TC
Control	76	Female	CT	AG	TC
Control	69	Male	CT	AG	TC
Control	49	Male	TT	GG	CC
Control	64	Female	TT	GG	CC
Control	64	Female	CC	AA	TT
Control	69	Male	CC	AA	TT
Ischemic Stroke	58	Male	TT	GG	CC
Ischemic Stroke	47	Female	CC	AA	TT
Ischemic Stroke	49	Female	CT	AG	TC
Ischemic Stroke	72	Female	CT	AG	TC
Ischemic Stroke	76	Female	CT	AG	TC
Ischemic Stroke	50	Male	CT	AG	TC
Ischemic Stroke	63	Male	TT	GG	CC
Ischemic Stroke	61	Female	TT	GG	CC
Ischemic Stroke	51	Male	CT	AA	TC
Ischemic Stroke	66	Male	CC	AA	TT
Ischemic Stroke	56	Female	CT	AG	TC
Ischemic Stroke	59	Male	CT	AG	TC
Ischemic Stroke	57	Male	CC	AA	TC
Ischemic Stroke	50	Male	TT	GG	CC
Ischemic Stroke	72	Male	CC	AA	TT
Ischemic Stroke	64	Female	TT	GG	CC
Ischemic Stroke	76	Female	CT	AG	TC
Ischemic Stroke	63	Female	TT	GG	CC
Ischemic Stroke	80	Female	TT	GG	CC
Ischemic Stroke	76	Female	CT	AG	TC
Ischemic Stroke	69	Male	CC	AA	TT
Ischemic Stroke	57	Male	TT	GG	CC
Ischemic Stroke	76	Male	CT	AG	TC
Ischemic Stroke	74	Male	CT	AG	TC
Ischemic Stroke	75	Female	CC	AA	TT
Ischemic Stroke	41	Female	CC	AA	TT
Ischemic Stroke	61	Male	CT	AG	TC
Ischemic Stroke	85	Female	CT	AG	TC
Ischemic Stroke	77	Male	CT	AG	TC
Ischemic Stroke	45	Male	CT	AG	TC
Ischemic Stroke	82	Female	CT	AG	TC
Ischemic Stroke	42	Female	CT	AG	TC
Ischemic Stroke	56	Male	TT	GG	CC
Ischemic Stroke	41	Female	TT	GG	CC
Ischemic Stroke	80	Female	CT	AG	TC
Ischemic Stroke	46	Male	TT	GG	CC
Ischemic Stroke	66	Female	CT	AG	TC
Ischemic Stroke	69	Male	TT	GG	CC
Ischemic Stroke	56	Female	CT	AG	TC
Ischemic Stroke	78	Male	CT	AG	TC
Ischemic Stroke	50	Female	CT	AA	TC
Ischemic Stroke	52	Male	CT	AG	TC
Ischemic Stroke	71	Female	TT	AG	TC
Ischemic Stroke	63	Male	CC	AA	TT
Ischemic Stroke	58	Male	CT	AG	TC
Ischemic Stroke	45	Female	TT	GG	CC
Ischemic Stroke	59	Male	CT	AG	TC
Ischemic Stroke	72	Female	CC	AA	TT
Ischemic Stroke	82	Male	CT	AG	TC
Ischemic Stroke	63	Male	CT	AG	TC
Ischemic Stroke	56	Male	CT	AG	TC
Ischemic Stroke	66	Male	CT	AG	TC
Ischemic Stroke	44	Male	CT	AG	TC
Ischemic Stroke	45	Female	TT	GG	CC
Ischemic Stroke	65	Male	CC	AA	TT
Ischemic Stroke	64	Male	CC	AA	TC
Ischemic Stroke	51	Male	CC	AA	TT
Ischemic Stroke	71	Male	CT	AG	TC
Ischemic Stroke	66	Female	TT	GG	CC
Ischemic Stroke	71	Male	CC	AA	TT
Ischemic Stroke	60	Male	TT	GG	CC
Ischemic Stroke	74	Male	CT	AG	TC
Ischemic Stroke	64	Male	CT	AG	TC
Ischemic Stroke	59	Male	CT	AG	TC
Ischemic Stroke	84	Male	TT	GG	CC
Ischemic Stroke	47	Female	CT	AA	TC
Ischemic Stroke	50	Male	CT	AA	TC
Ischemic Stroke	60	Male	CC	AA	TT
Ischemic Stroke	71	Male	CC	AA	TT
Ischemic Stroke	67	Female	CC	AA	TT
Ischemic Stroke	58	Male	CC	AA	TT
Ischemic Stroke	66	Female	CT	AG	TC
Ischemic Stroke	70	Female	CT	AG	TC
Ischemic Stroke	80	Female	CT	AG	TC
Ischemic Stroke	67	Male	CT	AG	TC
Ischemic Stroke	58	Male	TT	GG	CC
Ischemic Stroke	81	Male	CT	AG	TC
Ischemic Stroke	47	Male	CC	AA	TT
Ischemic Stroke	74	Female	CT	AG	TC
Ischemic Stroke	66	Male	TT	GG	CC
Ischemic Stroke	73	Male	CC	AA	TT
Ischemic Stroke	83	Female	CT	AG	TC
Ischemic Stroke	72	Male	CT	AG	TC
Ischemic Stroke	58	Male	TT	GG	CC
Ischemic Stroke	75	Male	TT	GG	CC
Ischemic Stroke	77	Female	CC	AA	TT
Ischemic Stroke	61	Female	TT	GG	CC
Ischemic Stroke	65	Female	CT	AG	TC
Ischemic Stroke	49	Male	CT	AG	TC
Ischemic Stroke	60	Male	CC	AA	TT
Ischemic Stroke	73	Female	CT	AG	TC
Ischemic Stroke	73	Male	CC	AA	TT
Ischemic Stroke	80	Male	CT	AA	TC
Ischemic Stroke	85	Female	TT	GG	CC
Ischemic Stroke	48	Male	CT	AG	TC
Ischemic Stroke	58	Male	CT	AG	TC
Ischemic Stroke	58	Male	CT	AG	TC
Ischemic Stroke	75	Male	CT	AG	TC
Ischemic Stroke	64	Male	TT	GG	CC
Ischemic Stroke	88	Female	TT	GG	CC
Ischemic Stroke	60	Male	TT	GG	CC
Ischemic Stroke	70	Female	CT	AG	TC
Ischemic Stroke	63	Female	CT	AG	TC
Ischemic Stroke	71	Male	CT	AG	TC
Ischemic Stroke	49	Male	CC	AA	TC
Ischemic Stroke	72	Female	CT	AG	TC
Ischemic Stroke	54	Male	TT	GG	CC
Ischemic Stroke	71	Female	TT	GG	CC
Ischemic Stroke	66	Male	CT	AG	TC
Ischemic Stroke	58	Male	CC	AA	TT
Ischemic Stroke	58	Female	TT	GG	CC
Ischemic Stroke	68	Male	CT	AG	TC
Ischemic Stroke	57	Female	CC	AA	TC
Ischemic Stroke	48	Male	CC	AA	TT
Ischemic Stroke	67	Female	CT	AG	TC
Ischemic Stroke	49	Male	CT	AG	TC
Ischemic Stroke	67	Male	CT	AG	TC
Ischemic Stroke	62	Female	TT	GG	CC
Ischemic Stroke	68	Male	CC	AA	TT
Ischemic Stroke	73	Male	CC	AA	TT
Ischemic Stroke	43	Male	CT	AG	TC
Ischemic Stroke	72	Female	CT	AG	TC
Ischemic Stroke	57	Female	CC	AA	TC
Ischemic Stroke	48	Female	CC	AA	TT
Ischemic Stroke	52	Male	TT	GG	CC
Ischemic Stroke	81	Female	CC	AA	TT
Ischemic Stroke	45	Male	TT	GG	CC
Ischemic Stroke	54	Male	CC	AA	TT
Ischemic Stroke	70	Female	CT	GG	CC
Ischemic Stroke	63	Male	CC	AA	TT
Ischemic Stroke	90	Male	TT	GG	CC
Ischemic Stroke	62	Male	TT	GG	CC
Ischemic Stroke	47	Male	CC	AA	TT
Ischemic Stroke	61	Male	CT	AG	TC
Ischemic Stroke	68	Male	TT	GG	CC
Ischemic Stroke	65	Male	CT	AG	TC
Ischemic Stroke	77	Male	CC	AA	TT
Ischemic Stroke	88	Female	CT	AG	TC
Ischemic Stroke	78	Male	TT	GG	CC
Ischemic Stroke	72	Male	CT	AG	CC
Ischemic Stroke	72	Male	TT	GG	CC
Ischemic Stroke	46	Male	TT	GG	CC
Ischemic Stroke	84	Male	CT	AG	TC
Ischemic Stroke	69	Male	CT	AG	TC
Ischemic Stroke	69	Male	CC	AA	TT
Ischemic Stroke	57	Female	TT	GG	TC
Ischemic Stroke	64	Female	CT	AG	TC
Ischemic Stroke	53	Male	CT	AG	TC
Ischemic Stroke	62	Male	TT	GG	CC
Ischemic Stroke	48	Female	CC	AA	TT
Ischemic Stroke	66	Female	CC	AA	TT
Ischemic Stroke	71	Male	CT	AG	TC
Ischemic Stroke	79	Female	TT	GG	CC
Ischemic Stroke	67	Female	TT	GG	CC
Ischemic Stroke	58	Female	CT	AG	TC
Ischemic Stroke	69	Male	TT	GG	CC
Ischemic Stroke	70	Male	CT	AG	TC
Ischemic Stroke	59	Male	CC	AA	TT
Ischemic Stroke	60	Male	CT	AG	TC
Ischemic Stroke	56	Female	CT	AG	TC
Ischemic Stroke	70	Male	CT	AG	TC
Ischemic Stroke	65	Female	CC	AG	TT
Ischemic Stroke	63	Male	TT	AA	CC
Ischemic Stroke	69	Female	TT	AG	CC
Ischemic Stroke	80	Female	CT	AG	TC
Ischemic Stroke	49	Male	CT	AA	TC
Ischemic Stroke	51	Male	CC	AG	TC
Ischemic Stroke	70	Female	CT	AA	TC
Ischemic Stroke	82	Female	TT	AA	CC
Ischemic Stroke	78	Female	CT	AA	TC
Ischemic Stroke	47	Male	CT	AA	TC
Ischemic Stroke	59	Female	CT	AA	TC
Ischemic Stroke	74	Female	CT	AA	TC
Ischemic Stroke	50	Female	CT	AA	TC
Ischemic Stroke	78	Female	TT	AG	CC
Ischemic Stroke	76	Female	CT	GG	TC
Ischemic Stroke	58	Female	CT	AG	TC
Ischemic Stroke	66	Male	CT	AA	TC
Ischemic Stroke	66	Female	CC	GG	TT
Ischemic Stroke	86	Female	CT	GG	CC
Ischemic Stroke	68	Male	CT	AG	TC
Ischemic Stroke	72	Female	CC	AG	TT
Ischemic Stroke	46	Male	CT	AA	TC
Ischemic Stroke	74	Female	CC	AG	TT
Ischemic Stroke	69	Female	CC	GG	TT
Ischemic Stroke	78	Male	CC	AG	TT
Ischemic Stroke	75	Female	CC	AG	TT
Ischemic Stroke	63	Male	CC	AG	TT
Ischemic Stroke	66	Female	CC	AG	TT
Ischemic Stroke	71	Female	CC	AG	TC
Ischemic Stroke	69	Female	CT	AA	TT
Ischemic Stroke	44	Male	TT	AG	CC
Ischemic Stroke	52	Female	CT	AG	TC
Ischemic Stroke	54	Male	CC	AA	TT
Ischemic Stroke	57	Male	CT	AG	TC
Ischemic Stroke	74	Male	CC	AA	TT
Ischemic Stroke	60	Female	TT	GG	CC
Ischemic Stroke	70	Male	CT	AG	TC
Ischemic Stroke	66	Male	CT	GG	CC
Ischemic Stroke	41	Male	CC	AA	TT
Ischemic Stroke	57	Female	CT	AA	TC
Ischemic Stroke	49	Male	CT	AG	TC
Ischemic Stroke	57	Male	CT	AG	TC
Ischemic Stroke	56	Male	CT	AG	TC
Ischemic Stroke	50	Male	TT	GG	CC
Ischemic Stroke	75	Male	CT	AG	TC
Ischemic Stroke	59	Female	CC	AA	TT
Ischemic Stroke	51	Male	CT	AG	TC
Ischemic Stroke	63	Male	CC	AA	TT
Ischemic Stroke	56	Female	CC	AA	TT
Ischemic Stroke	69	Male	TT	GG	CC
Ischemic Stroke	74	Female	CC	AA	TT
Ischemic Stroke	86	Male	TT	GG	CC
Ischemic Stroke	69	Male	CT	AG	TC
Ischemic Stroke	76	Male	TT	GG	CC
Ischemic Stroke	52	Male	CT	AG	TC
Ischemic Stroke	85	Male	CT	AG	TC
Ischemic Stroke	67	Female	CT	AG	TC
Ischemic Stroke	41	Female	CT	AG	TC
Ischemic Stroke	45	Male	TT	GG	CC
Ischemic Stroke	77	Female	CT	AA	TC
Ischemic Stroke	41	Male	CT	AG	TC
Ischemic Stroke	60	Male	CT	AG	CC
Ischemic Stroke	67	Female	CT	AA	TC
Ischemic Stroke	78	Female	CC	AA	TT
Ischemic Stroke	61	Male	CC	AA	TT
Ischemic Stroke	51	Male	CT	AG	TC
Ischemic Stroke	83	Female	CC	AA	TT
Ischemic Stroke	54	Male	TT	GG	CC
Ischemic Stroke	54	Male	CC	AA	TT
Ischemic Stroke	41	Male	CC	AA	TT
Ischemic Stroke	63	Female	CT	AG	TC
Ischemic Stroke	51	Female	CT	AG	TC
Ischemic Stroke	49	Female	CT	AG	TC
Ischemic Stroke	65	Male	CT	AG	TC
Ischemic Stroke	64	Male	CT	AG	TC
Ischemic Stroke	63	Female	CT	AG	TC
Ischemic Stroke	75	Male	TT	GG	CC
Ischemic Stroke	47	Female	TT	GG	CC
Ischemic Stroke	61	Male	CT	AG	TC
Ischemic Stroke	73	Female	TT	GG	CC
Ischemic Stroke	63	Male	CT	AG	TC
Ischemic Stroke	50	Male	TT	GG	CC
Ischemic Stroke	48	Male	CT	AG	TC
Ischemic Stroke	85	Female	TT	GG	CC
Ischemic Stroke	51	Female	CT	AG	TC
Ischemic Stroke	60	Female	TT	GG	CC
Ischemic Stroke	76	Male	CT	AA	TT
Ischemic Stroke	72	Male	CT	AA	TC
Ischemic Stroke	67	Male	CT	AG	TC
Ischemic Stroke	67	Male	CC	AA	TT
Ischemic Stroke	46	Male	CT	AG	TC
Ischemic Stroke	54	Female	CT	AG	TC
Ischemic Stroke	67	Male	CC	AA	TT
Ischemic Stroke	61	Male	CC	AA	TT
Ischemic Stroke	53	Male	CT	AG	CC
Ischemic Stroke	59	Male	TT	GG	CC
Ischemic Stroke	44	Male	TT	GG	CC
Ischemic Stroke	63	Male	CC	AA	TT
Ischemic Stroke	62	Female	CC	AA	TT
Ischemic Stroke	53	Male	TT	GG	CC
Ischemic Stroke	48	Male	CT	AG	TC
Ischemic Stroke	66	Male	CC	AA	TT
Ischemic Stroke	74	Female	CT	AG	TC
Ischemic Stroke	54	Male	CT	AG	TC
Ischemic Stroke	48	Female	TT	AG	CC
Ischemic Stroke	53	Male	CC	AA	TT
Ischemic Stroke	74	Female	CT	AG	TC
Ischemic Stroke	49	Male	CT	AG	TC
Ischemic Stroke	84	Female	CT	AG	TC
Ischemic Stroke	72	Male	TT	GG	CC
Ischemic Stroke	76	Female	CC	AA	TT
Ischemic Stroke	68	Female	TT	GG	CC
Ischemic Stroke	69	Female	CT	AA	TC
Ischemic Stroke	75	Female	CT	AG	TC
Ischemic Stroke	89	Female	TT	GG	CC
Ischemic Stroke	74	Female	CC	AA	TT
Ischemic Stroke	70	Male	CT	AG	TC
Ischemic Stroke	86	Male	CT	AG	TC
Ischemic Stroke	58	Male	CT	AG	TC
Ischemic Stroke	73	Female	TT	GG	CC
Ischemic Stroke	83	Male	CT	AG	TC
Ischemic Stroke	66	Female	TT	GG	CC
Ischemic Stroke	63	Female	CT	AG	TC
Ischemic Stroke	71	Female	CT	AG	TC
Ischemic Stroke	51	Female	CT	AG	TC
Ischemic Stroke	47	Male	CT	AG	TC
Ischemic Stroke	68	Female	CT	AG	CC
Ischemic Stroke	70	Female	CT	AA	TC
Ischemic Stroke	76	Female	CT	AA	TC
Ischemic Stroke	75	Female	CT	AA	TC
Ischemic Stroke	68	Female	CT	AA	TC
Ischemic Stroke	79	Male	CT	AA	TC
Ischemic Stroke	81	Female	CC	AA	TT
Ischemic Stroke	41	Male	TT	GG	CC
Ischemic Stroke	86	Male	CT	AG	TC
Ischemic Stroke	75	Male	CT	AA	TC
Ischemic Stroke	74	Male	CT	AG	TC
Ischemic Stroke	65	Male	CT	AG	TC
Ischemic Stroke	68	Male	TT	GG	CC
Ischemic Stroke	46	Male	CC	AA	TT
Ischemic Stroke	68	Female	CC	AA	TT
Ischemic Stroke	82	Female	TT	GG	CC
Ischemic Stroke	66	Female	CT	AA	TC
Ischemic Stroke	62	Female	CT	AA	TC
Ischemic Stroke	64	Male	CC	AA	TT
Ischemic Stroke	83	Female	TT	GG	CC
Ischemic Stroke	66	Female	CC	AA	TT
Ischemic Stroke	85	Female	TT	GG	CC
Ischemic Stroke	76	Female	CT	AG	CC
Ischemic Stroke	64	Female	TT	AG	CC
Ischemic Stroke	75	Male	CT	AG	TC
Ischemic Stroke	66	Female	TT	GG	CC
Ischemic Stroke	59	Male	TT	GG	CC
Ischemic Stroke	42	Female	CT	AG	TC
Ischemic Stroke	69	Female	TT	GG	CC
Ischemic Stroke	80	Male	CT	AG	TC
Ischemic Stroke	76	Female	CT	AG	TC
Ischemic Stroke	71	Female	CT	AG	TC
Ischemic Stroke	87	Female	CT	AG	TC
Ischemic Stroke	77	Male	CT	AG	TC
Ischemic Stroke	65	Female	CT	AA	TC
Ischemic Stroke	58	Male	CC	AA	TT
Ischemic Stroke	76	Female	TT	GG	CC
Ischemic Stroke	62	Male	CT	AG	TC
Ischemic Stroke	78	Female	CT	AG	TC
Ischemic Stroke	75	Female	TT	GG	CC
Ischemic Stroke	84	Female	CT	AG	TC
Ischemic Stroke	79	Female	CT	AG	TC
Ischemic Stroke	57	Male	CT	AG	TC
Ischemic Stroke	43	Female	CT	AG	TC
Ischemic Stroke	52	Male	CT	AG	TC
Ischemic Stroke	68	Female	CT	AG	TC
Ischemic Stroke	73	Male	CT	AG	TC
Ischemic Stroke	50	Male	CT	AG	TC
Ischemic Stroke	72	Female	TT	GG	CC
Ischemic Stroke	78	Male	CT	AA	TC
Ischemic Stroke	53	Female	TT	AG	CC
Ischemic Stroke	67	Female	CT	AA	TC
Ischemic Stroke	67	Male	CC	AA	TT
Ischemic Stroke	85	Male	CT	AG	TC
Ischemic Stroke	70	Female	CT	AG	TC
Ischemic Stroke	61	Male	CT	AG	TC
Ischemic Stroke	66	Female	CT	GG	TC
Ischemic Stroke	54	Male	TT	AA	CC
Ischemic Stroke	66	Female	TT	AG	CC
Ischemic Stroke	47	Female	CT	AG	TC
Ischemic Stroke	59	Male	TT	AA	CC
Ischemic Stroke	64	Female	TT	AG	CC
Ischemic Stroke	81	Female	CC	AA	TT
Ischemic Stroke	74	Male	CC	AA	TT
Ischemic Stroke	69	Female	CT	AG	TC
Ischemic Stroke	68	Male	CC	AA	TT
Ischemic Stroke	81	Male	CT	GG	TC
Ischemic Stroke	66	Male	CC	AA	TT
Ischemic Stroke	61	Male	CT	AA	TC
Ischemic Stroke	76	Male	CT	AG	TC
Ischemic Stroke	53	Female	CT	AG	TC
Ischemic Stroke	57	Female	CT	AG	TC
Ischemic Stroke	47	Male	TT	GG	CC
Ischemic Stroke	61	Female	CC	GG	TT
Ischemic Stroke	69	Female	CT	GG	TC
Ischemic Stroke	73	Male	CT	AG	TC
Ischemic Stroke	74	Male	CC	GG	TT
Ischemic Stroke	49	Male	CT	GG	TC
Ischemic Stroke	57	Male	CC	AA	TT
Ischemic Stroke	74	Female	CC	AA	TT
Ischemic Stroke	57	Male	CT	AG	TC
Ischemic Stroke	76	Male	TT	GG	CC
Ischemic Stroke	50	Male	CT	AG	TC
Ischemic Stroke	52	Male	CC	AA	TT
Ischemic Stroke	65	Male	CT	AA	TC
Ischemic Stroke	72	Male	TT	GG	CC
Ischemic Stroke	56	Female	TT	GG	CC
Ischemic Stroke	61	Male	CC	AA	TT
Ischemic Stroke	60	Female	CT	AG	TC
Ischemic Stroke	60	Female	CT	AG	TC
Ischemic Stroke	65	Male	TT	GG	CC
Ischemic Stroke	71	Male	TT	GG	CC
Ischemic Stroke	61	Female	CC	AA	TT
Ischemic Stroke	49	Male	TT	GG	CC
Ischemic Stroke	66	Male	TT	GG	CC
Ischemic Stroke	66	Male	CC	AG	TC
Ischemic Stroke	56	Female	CC	AG	TC
Ischemic Stroke	46	Male	CT	AG	TC
Ischemic Stroke	65	Male	CC	AA	TT
Ischemic Stroke	69	Male	CT	AG	TC
Ischemic Stroke	76	Female	CT	AG	TC
Ischemic Stroke	75	Female	CT	AG	TC
Ischemic Stroke	68	Male	CC	AA	TT
Ischemic Stroke	53	Male	CC	AA	TT
Ischemic Stroke	66	Male	TT	GG	CC
Ischemic Stroke	68	Male	TT	GG	CC
Ischemic Stroke	60	Male	CT	AG	TC
Ischemic Stroke	75	Male	CC	AA	TT
Ischemic Stroke	75	Male	CC	AA	TT
Ischemic Stroke	76	Male	CC	AA	TT
Ischemic Stroke	76	Female	CC	AA	TT
Ischemic Stroke	60	Female	CC	AA	TT
Ischemic Stroke	51	Male	TT	GG	CC
Ischemic Stroke	77	Female	CT	AG	TC
Ischemic Stroke	55	Female	TT	GG	CC
Ischemic Stroke	67	Female	CT	AG	TC
Ischemic Stroke	70	Male	CT	AG	TC
Ischemic Stroke	64	Male	TT	GG	CC
Ischemic Stroke	37	Male	CT	AG	TC
Ischemic Stroke	69	Female	CT	AG	TC
Ischemic Stroke	56	Male	TT	GG	CC
Ischemic Stroke	74	Female	CT	AG	TC
Ischemic Stroke	66	Male	TT	GG	CC
Ischemic Stroke	78	Female	CT	AG	TC
Ischemic Stroke	64	Male	TT	GG	CC
Ischemic Stroke	66	Female	CT	GG	CC
Ischemic Stroke	70	Male	CT	AG	TC
Ischemic Stroke	50	Male	TT	GG	CC
Ischemic Stroke	77	Female	CC	AA	TT
Ischemic Stroke	65	Female	CT	AG	TC
Ischemic Stroke	41	Male	CC	AA	TT
Ischemic Stroke	88	Female	CT	AG	TC
Ischemic Stroke	53	Male	CT	AG	TC
Ischemic Stroke	52	Male	CC	AA	TT
Ischemic Stroke	47	Female	CT	AG	TC
Ischemic Stroke	69	Female	CC	AA	TT
Ischemic Stroke	61	Male	CT	AG	TC
Ischemic Stroke	75	Female	TT	GG	CC
Ischemic Stroke	59	Female	TT	GG	CC
Ischemic Stroke	54	Male	CT	AG	TC
Ischemic Stroke	72	Female	CT	AG	TC
Ischemic Stroke	45	Male	CC	AA	TT
Ischemic Stroke	65	Male	CC	AA	TT
Ischemic Stroke	59	Male	CC	AA	TT
Ischemic Stroke	74	Female	CT	AG	TC
Ischemic Stroke	68	Male	CT	AG	TC
Ischemic Stroke	74	Male	CT	AG	TC
Ischemic Stroke	87	Female	CT	AG	CC
Ischemic Stroke	91	Male	TT	GG	CC
Ischemic Stroke	78	Male	CT	AG	TC
Ischemic Stroke	62	Male	CT	AG	TC
Ischemic Stroke	42	Female	TT	GG	CC
Ischemic Stroke	62	Male	CC	AA	TT
Ischemic Stroke	51	Male	TT	GG	CC
Ischemic Stroke	50	Female	CT	AG	TC
Ischemic Stroke	73	Female	CT	AG	TC
Ischemic Stroke	63	Female	CT	AG	TC
Ischemic Stroke	61	Male	CT	AG	TC
Ischemic Stroke	60	Female	CT	AG	TC
Ischemic Stroke	78	Male	CT	AG	TC
Ischemic Stroke	59	Male	TT	GG	CC
Ischemic Stroke	57	Female	CC	AA	TT
Ischemic Stroke	71	Female	CC	AA	TT
Ischemic Stroke	49	Female	CC	AA	TT
Ischemic Stroke	59	Male	CT	AA	TT
Ischemic Stroke	54	Male	CC	AA	TT
Ischemic Stroke	65	Male	CT	AG	TC
Ischemic Stroke	62	Female	CT	AG	TC
Ischemic Stroke	64	Male	CT	AG	TC
Ischemic Stroke	69	Male	CC	AA	TT
Ischemic Stroke	61	Male	CT	AG	TC
Ischemic Stroke	86	Male	CT	AG	TC
Ischemic Stroke	67	Female	CT	AG	TC
Ischemic Stroke	81	Male	CT	AG	TC
Ischemic Stroke	57	Female	CC	AA	TT
Ischemic Stroke	87	Female	CT	AG	TC
Ischemic Stroke	82	Male	TT	GG	CC
Ischemic Stroke	30	Male	CT	AG	TC
Ischemic Stroke	72	Female	CT	AG	TC
Ischemic Stroke	74	Male	CT	AG	TC
Ischemic Stroke	58	Male	CT	AG	TC
Ischemic Stroke	65	Female	CC	AA	TT
Ischemic Stroke	69	Female	TT	GG	CC
Ischemic Stroke	50	Female	TT	GG	CC
Ischemic Stroke	84	Female	CT	AG	TC
Ischemic Stroke	50	Male	CC	AA	TT
Ischemic Stroke	75	Male	CC	AA	TT
Ischemic Stroke	76	Male	TT	GG	CC
Ischemic Stroke	44	Male	CT	AG	TC
Ischemic Stroke	76	Male	CT	AG	TC
Ischemic Stroke	73	Female	CT	AG	TC
Ischemic Stroke	65	Male	CT	AG	TC
Ischemic Stroke	40	Male	CT	AG	TC
Ischemic Stroke	60	Female	TT	GG	CC
Ischemic Stroke	54	Female	CT	AG	TC
Ischemic Stroke	67	Male	CT	AG	TC
Ischemic Stroke	70	Female	CC	AA	TT
Ischemic Stroke	53	Male	CC	AA	TT
Ischemic Stroke	82	Male	CT	AG	TC
Ischemic Stroke	57	Male	CT	AG	TC
Ischemic Stroke	54	Male	CT	AG	TC
Ischemic Stroke	75	Male	CT	AG	TC
Ischemic Stroke	63	Male	CC	AA	TT
Ischemic Stroke	51	Female	CT	AG	TC
Ischemic Stroke	79	Female	CT	AG	TC
Ischemic Stroke	76	Male	CT	AG	TC
Ischemic Stroke	67	Male	CC	AA	TT
Ischemic Stroke	84	Female	TT	GG	CC
Ischemic Stroke	55	Male	CT	AA	TT
Ischemic Stroke	66	Male	CT	AG	TC
Ischemic Stroke	73	Male	CT	AG	TC
Ischemic Stroke	70	Female	TT	AG	TC
Ischemic Stroke	65	Male	TT	GG	CC
Ischemic Stroke	59	Male	CT	AG	TC
Ischemic Stroke	74	Male	CT	AG	TC
Ischemic Stroke	62	Female	CC	AA	TT
Ischemic Stroke	66	Female	CT	AG	TC
Ischemic Stroke	43	Female	TT	GG	CC
Ischemic Stroke	43	Male	CC	AA	TT
Ischemic Stroke	45	Male	CT	AG	TC
Ischemic Stroke	71	Female	CC	AA	TT
Ischemic Stroke	68	Female	CC	AA	TT
Ischemic Stroke	79	Female	TT	GG	CC
Ischemic Stroke	74	Female	CT	AG	TC
Ischemic Stroke	74	Male	CT	AG	TC
Ischemic Stroke	91	Male	CC	AA	TT
Ischemic Stroke	74	Female	TT	GG	CC
Ischemic Stroke	84	Female	CC	AA	TT
Ischemic Stroke	71	Female	CT	AG	TC
Ischemic Stroke	79	Male	CT	AG	TC
Ischemic Stroke	83	Male	CT	AG	CC
Ischemic Stroke	85	Male	CT	AG	TC
Ischemic Stroke	55	Male	CC	AA	TT
Ischemic Stroke	79	Female	CT	AG	TC
Ischemic Stroke	72	Female	CT	AA	TT
Ischemic Stroke	60	Male	CT	AG	TC
Ischemic Stroke	47	Female	TT	GG	CC
Ischemic Stroke	43	Male	CT	AG	TC
Ischemic Stroke	59	Male	CT	AA	TC
Ischemic Stroke	73	Male	CC	AA	TT
Ischemic Stroke	68	Female	TT	GG	CC
Ischemic Stroke	45	Female	CT	AG	TC
Ischemic Stroke	73	Female	CC	AA	TT
Ischemic Stroke	67	Female	CC	AA	TT
Ischemic Stroke	58	Male	CC	AA	TT
Ischemic Stroke	82	Male	TT	AG	TC
Ischemic Stroke	54	Male	CC	AA	TT
Ischemic Stroke	70	Female	CC	AG	TC
Ischemic Stroke	52	Male	CC	AG	TT
Ischemic Stroke	75	Female	TT	GG	CC
Ischemic Stroke	66	Male	CT	AG	TC
Ischemic Stroke	73	Female	CC	AA	TT
Ischemic Stroke	57	Male	CT	GG	CC
Ischemic Stroke	75	Male	CT	AG	TC
Ischemic Stroke	80	Female	CC	AA	TT
Ischemic Stroke	62	Male	CT	AG	TC
Ischemic Stroke	69	Male	CC	AA	TT
Ischemic Stroke	52	Male	TT	GG	CC
Ischemic Stroke	69	Male	TT	GG	CC
Ischemic Stroke	49	Female	CT	AG	TC
Ischemic Stroke	77	Female	CT	AG	TC
Ischemic Stroke	81	Female	CT	AG	TC
Ischemic Stroke	78	Female	CT	AG	TC
Ischemic Stroke	46	Female	CT	AG	TC
Ischemic Stroke	55	Male	CC	GG	CC
Ischemic Stroke	69	Male	CT	AG	TC
Ischemic Stroke	53	Female	CT	AG	TC
Ischemic Stroke	51	Female	CC	AA	TT
Ischemic Stroke	76	Female	TT	GG	CC
Ischemic Stroke	65	Female	CT	AG	TC
Ischemic Stroke	75	Female	CT	AG	TC
Ischemic Stroke	61	Female	CT	AG	TC
Ischemic Stroke	73	Female	CC	AA	TT
Ischemic Stroke	71	Female	CC	AA	TT
Ischemic Stroke	42	Male	CC	AA	TT
Ischemic Stroke	68	Male	TT	GG	CC
Ischemic Stroke	80	Male	CC	AA	TT
Ischemic Stroke	51	Male	CT	AG	TC
Ischemic Stroke	61	Male	CT	AG	TC
Ischemic Stroke	50	Female	CC	AA	TT
Ischemic Stroke	66	Female	CC	AA	TT
Ischemic Stroke	36	Male	CT	AG	TC
Ischemic Stroke	75	Female	CT	AG	TC
Ischemic Stroke	54	Male	CT	AG	TC
Ischemic Stroke	51	Female	CC	AA	TT
Ischemic Stroke	48	Male	CT	AG	TC
Ischemic Stroke	83	Male	CC	AG	TT
Ischemic Stroke	54	Male	TT	GG	CC
Ischemic Stroke	71	Female	CT	AG	TC
Ischemic Stroke	69	Male	TT	GG	CC
Ischemic Stroke	58	Male	TT	GG	CC
Ischemic Stroke	68	Male	CC	AA	TT
Ischemic Stroke	72	Female	CT	AG	TC
Ischemic Stroke	73	Female	CT	AG	TC
Ischemic Stroke	52	Male	CT	AG	TC
Ischemic Stroke	50	Male	CT	AA	TC
Ischemic Stroke	77	Male	CT	AG	TC
SBI	75	Male	CT	AG	TC
SBI	56	Male	TT	GG	CC
SBI	73	Female	CT	AG	TC
SBI	69	Male	CT	AG	TC
SBI	56	Male	CC	AA	TT
SBI	70	Female	CT	AG	TC
SBI	71	Female	TT	GG	CC
SBI	60	Male	CC	AA	TT
SBI	69	Female	CT	AG	TC
SBI	57	Male	CC	AA	TT
SBI	65	Female	CT	AG	TC
SBI	57	Female	CC	AG	TC
SBI	85	Female	CT	AG	TC
SBI	66	Female	CC	AA	TT
SBI	73	Female	CC	AA	TC
SBI	68	Female	TT	GG	CC
SBI	72	Male	CC	AA	TT
SBI	47	Male	TT	GG	CC
SBI	56	Female	CT	AG	TC
SBI	58	Male	CC	AA	TT
SBI	83	Female	CC	AA	TC
SBI	62	Male	CT	AG	TC
SBI	60	Male	CC	gg	TC
SBI	77	Female	CC	AA	TT
SBI	72	Female	CT	AG	TC
SBI	82	Female	TT	GG	CC
SBI	67	Male	CC	AA	TT
SBI	60	Male	TT	GG	CC
SBI	60	Male	CT	AG	TC
SBI	52	Male	CT	GG	CC
SBI	72	Female	CT	AG	TC
SBI	59	Female	CT	AG	TC
SBI	59	Female	CT	AG	TC
SBI	31	Male	CC	gg	TC
SBI	47	Male	TT	GG	CC
SBI	48	Male	CT	AG	TC
SBI	71	Female	CT	AG	TC
SBI	65	Female	CT	AG	TC
SBI	77	Female	CT	AG	TC
SBI	66	Female	CC	AA	TT
SBI	49	Male	CC	AA	TT
SBI	70	Female	TT	GG	CC
SBI	74	Male	CC	AA	TT
SBI	81	Female	CT	AG	TC
SBI	58	Male	CT	AG	TC
SBI	53	Female	CT	AG	TC
SBI	68	Male	CT	AG	TC
SBI	65	Male	CT	AG	TC
SBI	39	Male	CT	AG	TC
SBI	61	Male	CT	AG	TC
SBI	51	Male	CC	AA	TT
SBI	49	Male	CC	AA	TT
SBI	64	Male	CT	AG	TC
SBI	71	Female	CC	AA	TT
SBI	53	Male	CT	GG	TC
SBI	70	Male	CT	AG	TC
SBI	51	Female	TT	GG	CC
SBI	43	Female	CT	AG	TC
SBI	77	Female	CT	AG	TC
SBI	48	Female	CT	AG	TC
SBI	47	Female	CC	AA	TT
SBI	65	Male	TT	GG	CC
SBI	75	Male	CT	AG	TC
SBI	64	Male	CC	AA	TT
SBI	55	Female	CC	AA	TT
SBI	74	Female	CT	AG	TC
SBI	39	Male	TT	GG	CC
SBI	68	Female	CC	AA	TT
SBI	66	Male	CC	GG	CC
SBI	81	Female	CT	AG	TC
SBI	63	Male	CT	AG	TC
SBI	56	Female	TT	GG	CC
SBI	58	Male	CT	AG	TC
SBI	64	Male	CC	AA	TT
SBI	59	Female	CT	AG	TC
SBI	59	Female	CC	AA	TC
SBI	70	Female	CT	AG	TC
SBI	64	Female	CC	AA	TT
SBI	68	Female	CT	AG	TC
SBI	42	Male	TT	GG	CC
SBI	75	Female	CT	AG	TC
SBI	79	Female	CT	AG	TC
SBI	64	Female	CC	AA	TT
SBI	73	Female	CC	AA	TT
SBI	59	Male	CT	AG	TC
SBI	42	Male	CT	AG	TC
SBI	58	Male	CT	AG	TC
SBI	74	Female	CC	AA	TT
SBI	62	Male	CT	AG	TC
SBI	62	Female	CT	AG	TC
SBI	76	Female	CC	AA	TT
SBI	47	Female	CT	AG	TC
SBI	48	Female	CT	AG	TC
SBI	80	Female	TT	GG	CC
SBI	69	Female	CT	AG	TC
SBI	65	Male	TT	GG	CC
SBI	65	Female	CT	AG	TC
SBI	57	Male	CT	AG	TC
SBI	72	Female	CT	AG	TC
SBI	35	Male	CT	AG	TC
SBI	86	Female	CC	AA	TT
SBI	46	Male	CT	AG	TC
SBI	71	Female	CT	AG	TC
SBI	55	Female	CC	AA	TT
SBI	69	Female	CT	AG	TC
SBI	58	Female	TT	GG	CC
SBI	71	Female	TT	GG	CC
SBI	70	Male	CT	AG	TC
SBI	54	Male	CT	AG	TC
SBI	73	Male	CC	AA	TT
SBI	42	Male	CT	AA	TC
SBI	73	Female	CT	AG	TC
SBI	71	Female	CC	AA	TT
SBI	65	Male	CC	AA	TT
SBI	80	Female	CC	AA	TC
SBI	69	Male	CT	AG	TC
SBI	62	Female	CT	AG	TC
SBI	52	Male	CT	AG	TC
SBI	63	Female	CT	AG	TC
SBI	71	Female	CT	AG	TC
SBI	50	Female	CT	AG	TC
SBI	62	Female	TT	GG	CC
SBI	66	Male	CT	AG	TC
SBI	34	Male	TT	GG	CC
SBI	75	Female	CC	AA	TT
SBI	52	Female	CT	AG	TC
SBI	66	Male	TT	GG	CC
SBI	48	Male	TT	GG	CC
SBI	41	Male	TT	GG	CC
SBI	61	Female	CC	AA	TT
SBI	79	Female	CC	AA	TT
SBI	78	Male	CC	AA	TT
SBI	70	Male	CT	AG	TC
SBI	85	Female	CT	AG	TC
SBI	62	Female	CT	AG	CC
SBI	64	Male	CT	AG	TC
SBI	53	Female	TT	GG	CC
SBI	65	Female	CT	AG	TC
SBI	62	Female	CT	AG	TC
SBI	70	Male	TT	GG	CC
SBI	66	Male	CT	AG	TC
SBI	60	Female	CT	AG	TC
SBI	74	Female	TT	GG	CC
SBI	53	Female	CT	AG	TC
SBI	67	Male	CT	AG	TC
SBI	44	Male	CT	AG	TC
SBI	64	Male	CC	AA	TT
SBI	54	Female	CT	AG	TC
SBI	65	Female	CC	AA	TT
SBI	71	Male	CC	GG	CC
SBI	58	Male	TT	GG	CC
SBI	69	Female	CC	AA	TT
SBI	64	Female	CT	GG	TC
SBI	84	Male	CT	AG	TC
SBI	48	Male	CC	AA	TT
SBI	48	Male	TT	GG	CC
SBI	52	Male	TT	GG	CC
SBI	52	Male	CT	AG	TC
SBI	57	Female	CT	AA	TC
SBI	56	Male	CC	AA	TT
SBI	44	Male	CT	AG	TC
SBI	67	Female	CT	AG	TC
SBI	38	Male	CT	AG	TC
SBI	66	Female	CC	AA	TT
SBI	88	Female	CC	AA	TT
SBI	61	Male	CT	AG	TC
SBI	57	Male	TT	GG	CC
SBI	66	Female	CC	AA	TT
SBI	72	Male	CC	AA	TT
SBI	70	Female	TT	GG	CC
SBI	66	Male	CT	AG	TC
SBI	64	Male	CC	AA	TT
SBI	61	Female	CT	AG	TC
SBI	60	Female	TT	GG	CC
SBI	42	Male	CT	AG	TC
SBI	72	Male	CC	AA	TT
SBI	63	Male	CC	AA	TT
SBI	47	Female	TT	GG	CC
SBI	44	Male	CT	AG	TC
SBI	55	Male	CT	AG	TC
SBI	79	Female	CT	AG	TC
SBI	57	Female	TT	GG	CC
SBI	61	Male	TT	GG	CC
SBI	77	Male	CT	AG	TC
SBI	65	Male	CT	AG	TC
SBI	88	Female	CT	AG	TC
SBI	53	Male	CT	AG	TC
SBI	69	Male	CT	AG	TC
SBI	50	Male	CT	AG	TC
SBI	61	Male	CT	AG	TC
SBI	70	Male	TT	GG	CC
SBI	38	Male	TT	GG	CC
SBI	33	Male	CT	AG	TC
SBI	59	Female	TT	GG	CC
SBI	81	Female	CT	AG	TC
SBI	63	Male	CT	AG	TC
SBI	65	Female	CT	AG	TC
SBI	77	Male	CT	AG	TC
SBI	72	Female	CT	AG	TC
SBI	64	Male	TT	AG	TC
SBI	19	Male	CC	AA	TT
SBI	44	Male	TT	GG	CC
SBI	77	Male	TT	GG	CC
SBI	70	Female	CC	AA	TT
SBI	58	Female	CT	AG	TC
SBI	72	Female	TT	GG	CC
SBI	58	Female	CT	AG	TC
SBI	41	Male	CC	AA	TT
SBI	59	Male	CC	AA	TT
SBI	75	Male	CT	AG	TC
SBI	64	Female	TT	GG	CC
SBI	47	Male	CT	AG	TC
SBI	74	Male	CT	AG	TC
SBI	64	Male	CC	AA	TT
SBI	62	Female	TT	GG	CC
SBI	67	Female	CT	AG	TC
SBI	73	Male	CC	AA	TT
SBI	77	Female	CC	AA	TT
SBI	45	Male	CT	AG	TC
SBI	65	Male	CT	AG	TC
SBI	67	Female	CT	AG	TC
SBI	44	Male	CT	AG	TC
SBI	81	Male	CT	AG	TC
SBI	81	Female	CT	AG	TC
SBI	71	Female	TT	GG	CC
SBI	70	Female	TT	GG	CC
SBI	53	Male	TT	GG	CC
SBI	67	Female	CC	AA	TT
SBI	78	Female	CT	AG	TC
SBI	83	Female	CC	AG	TT
SBI	59	Male	CT	AG	TC
SBI	54	Male	CT	AG	TC
SBI	77	Female	TT	GG	CC
SBI	71	Male	CT	AG	TC
SBI	72	Female	CC	AA	TT
SBI	68	Male	CT	AG	TC
SBI	68	Male	CT	AG	TC
SBI	79	Male	CC	AA	TT
SBI	76	Female	CT	AG	TC
SBI	76	Male	CT	AG	TC
SBI	59	Female	CC	AA	TT
SBI	73	Male	CC	AA	TT
SBI	69	Female	CT	AG	TC
SBI	73	Female	CC	AA	TT
SBI	73	Female	CT	AG	TC
SBI	60	Female	CC	AA	TT
SBI	68	Male	CC	AA	TT
SBI	60	Male	TT	GG	CC
SBI	76	Male	CT	AG	TC
SBI	54	Male	CT	AG	TC
SBI	64	Female	CT	AG	TC
SBI	64	Male	TT	GG	CC
SBI	70	Female	CT	AG	TC
SBI	67	Female	TT	GG	CC
SBI	56	Female	CT	AG	TC
SBI	52	Female	CC	AA	TT
SBI	79	Male	CC	AA	TT
SBI	73	Male	CC	AA	TT
SBI	57	Male	CT	AG	TC
SBI	47	Male	CT	AG	TC
SBI	69	Female	CC	AA	TT
SBI	60	Female	CT	AG	TC
SBI	80	Male	TT	GG	CC
SBI	69	Female	CC	AA	TT
SBI	81	Female	CT	AG	TC
SBI	65	Male	CT	AG	TC
SBI	74	Female	CT	AG	TC
SBI	81	Female	TT	GG	CC
SBI	46	Male	CC	AA	TT
SBI	79	Female	CT	AG	TC
SBI	70	Female	CT	AG	TC
SBI	71	Male	CT	AG	TC
SBI	83	Female	CC	AA	TT
SBI	56	Male	CT	AG	TC
SBI	62	Female	CC	AA	TT
SBI	64	Female	CT	AG	TC
SBI	81	Female	TT	GG	CC
SBI	65	Female	CT	AG	TC
SBI	59	Female	CC	AA	TT
SBI	67	Female	CT	AG	TC
SBI	66	Female	CT	AG	TC
SBI	65	Female	CT	AG	TC
SBI	66	Female	CT	AG	TC
SBI	61	Female	CC	AA	TT
SBI	63	Female	CC	AA	TT
SBI	79	Female	CC	AA	TT
SBI	70	Female	CT	AG	TC
SBI	70	Male	CC	AA	TT
SBI	67	Male	CT	AG	TC
SBI	72	Male	CC	GG	CC
SBI	72	Female	CT	AG	TC
SBI	65	Female	CT	AG	TC
SBI	66	Female	CC	AA	TT
SBI	73	Female	TT	GG	CC
SBI	82	Male	CT	AG	TC
SBI	75	Female	CC	AA	TT
SBI	41	Male	CT	AG	TC
SBI	84	Female	CT	AG	TC
SBI	72	Male	CT	AG	TC
SBI	63	Female	CT	AG	TC
SBI	73	Female	TT	GG	CC
SBI	67	Male	CT	AG	TC
SBI	74	Female	CC	AA	TT
SBI	73	Female	CC	AA	TT
SBI	67	Female	CT	AG	CC
SBI	47	Female	CT	AG	TC
SBI	72	Male	CC	AA	TT
SBI	62	Male	CT	AG	TC
SBI	65	Female	CT	AG	TC
SBI	64	Male	CC	AA	TC
SBI	71	Female	CT	AG	TC
SBI	56	Female	CC	AA	TT
SBI	49	Male	CT	AG	TC
SBI	58	Female	CT	AG	TC
SBI	53	Male	TT	GG	CC
SBI	76	Male	CT	AG	TC
SBI	58	Male	CC	AA	TT
SBI	66	Male	CC	AA	TT
SBI	80	Male	CT	AG	TC
SBI	75	Female	CT	AG	TC
SBI	73	Male	TT	GG	CC
SBI	44	Male	CC	AA	TT
SBI	62	Male	CC	AA	TT
SBI	70	Female	CT	AG	CC
SBI	81	Male	CT	AG	CC
SBI	68	Female	CC	AA	TT
SBI	53	Female	CT	AG	TC
SBI	80	Female	CT	AG	TC
SBI	66	Female	CC	AA	TT
SBI	45	Female	TT	GG	CC
SBI	66	Female	TT	GG	CC
SBI	55	Female	CT	AG	TC
SBI	46	Male	CT	AG	TC
SBI	73	Female	CC	AA	TT
SBI	53	Female	CC	AA	TT
SBI	67	Female	CT	AG	TC
SBI	73	Female	CT	AG	TC
SBI	67	Female	CT	AG	TC
SBI	74	Female	TT	GG	CC
SBI	80	Male	CC	AG	TT
SBI	71	Female	CT	AG	TC
SBI	76	Female	CC	AA	TT
SBI	78	Male	CT	AG	TC
SBI	83	Female	TT	GG	CC
SBI	66	Male	TT	GG	CC
SBI	62	Female	TT	GG	CC
SBI	64	Female	CC	AA	TT
SBI	79	Female	TT	GG	CC
SBI	69	Female	CC	AA	TT
SBI	47	Male	TT	GG	CC
SBI	67	Female	CT	AG	TC
SBI	74	Female	CT	AG	TC
SBI	44	Male	CT	AG	TC
